# Supplementary material for: Complete plastid genome of Eriobotrya japonica (Thunb.) Lindl and comparative analysis in Rosaceae
Source: Springerplus. 2016 Nov 29;5(1):2036. doi: 10.1186/s40064-016-3702-3 (PMC5127920; doi:10.1186/s40064-016-3702-3)
Supplement: Supplementary file 4 — Additional file 4: Table S4. Synonymous (Ks) and nonsynonymous (Ka) substitution rates among E. japonica, P. pyrifolia and P. persica. [file 40064_2016_3702_MOESM4_ESM.xls]

## Sheet: Sheet1
Table S4 Synonymous (Ks) and nonsynonymous (Ka) substitution rates among E. japonica, P. pyrifolia and P. persica
Gene category	Gene name	P. persica				P. pyrifolia
		Ks	Ka	Ka/Ks		Ks	Ka	Ka/Ks
small subunit of ribosome	rps2	0.0306	0.0018	0.0588235		0.006	0	0
	rps3	0.1003	0.0159	0.158524		0.0134	0.002	0.149254
	rps4	0.118	0.0088	0.0745763		0.0138	0	0
	rps7	0.0086	0	0		0	0	NA
	rps8	0.0562	0.0285	0.507117		0	0.0033	NA
	rps11	0.152	0.0065	0.0427632		0	0	NA
	rps12	0.0101	0	0		0.0101	0	0
	rps14	0.0583	0	0		0.0142	0	0
	rps15	0.048	0.0145	0.302083		0	0	NA
	rps16	0.0457	0.0207	0.452954		0	0	NA
	rps18	0.128	0.0676	0.528125		0	0	NA
	rps19	0.0775	0	0		0	0	NA
	Average	0.0694417	0.0182556	0.262891		0.00479167	0.000441667	0.0921739
large subunit of ribosome	rpl2	0.0147	0	0		0	0	NA
	rpl14	0.1285	0.0073	0.0568093		0	0.0036	NA
	rpl16	0.0798	0.0033	0.0413534		0.0095	0	0
	rpl20	0.0594	0.0152	0.255892		0.0115	0.0075	0.652174
	rpl22	0.1433	0.0471	0.328681		0.0202	0.0031	0.153465
	rpl23	0.015	0.0141	0.94		0.015	0	0
	rpl32	0.1116	0.0084	0.0752688		0.0544	0.0083	0.152574
	rpl33	0.0427	0.0199	0.466042		0	0	NA
	Rpl36	0.11	0.0119	0.108182		0	0.0119	NA
	Average	0.0783333	0.0141333	0.180426		0.0122889	0.00382222	0.311031
RNA polymerase subunits	rpoA	0.0833	0.0172	0.206483		0	0.0026	NA
	rpoB	0.0646	0.0078	0.120743		0.0066	0.0016	0.242424
	rpoC1	0.0714	0.0071	0.0994398		0.0042	0.0013	0.309524
	rpoC2	0.0634	0.02	0.315457		0.0052	0.0038	0.730769
	Average	0.070675	0.013025	0.184294		0.004	0.002325	0.58125
ATP synthase gene	atpA	0.081	0.007	0.0864198		0.0053	0.0017	0.320755
	atpB	0.0581	0	0		0.0107	0.0027	0.252336
	atpE	0.0767	0.0099	0.129074		0	0.0033	NA
	atpF	0.0912	0.0071	0.0778509		0.0158	0	0
	atpH	0.0911	0	0		0.0291	0	0
	atpI	0.0807	0.0018	0.0223048		0.0055	0	0
	Average	0.0798	0.0043	0.0538847		0.0110667	0.00128333	0.115964
NADH dehydrogenase	ndhA	0.0812	0.0148	0.182266		0.0074	0.0024	0.324324
	ndhB	0.0053	0.0009	0.169811		0.0027	0	0
	ndhC	0.0227	0	0		0.0113	0	0
	ndhD	0.0644	0.0137	0.212733		0.0055	0.0035	0.636364
	ndhE	0.1022	0.0043	0.0420744		0	0	NA
	ndhF	0.1338	0.0397	0.296712		0.0096	0.0046	0.479167
	ndhG	0.0722	0.0101	0.139889		0	0.0025	NA
	ndhH	0.1038	0.0033	0.0317919		0.0037	0	0
	ndhI	0.055	0.0105	0.190909		0	0	NA
	ndhJ	0.0565	0.011	0.19469		0	0	NA
	ndhK	0.0945	0.0079	0.0835979		0.0059	0	0
	Average	0.0719636	0.0105636	0.146791		0.00419091	0.00118182	0.281996
Cytochrome b/f complex	petA	0.0351	0.0097	0.276353		0	0.0014	NA
	petB	0.0782	0	0		0.0062	0	0
	petD	0.0513	0.0028	0.0545809		0	0	NA
	petG	0.103	0	0		0	0	NA
	petL	0.0728	0.015	0.206044		0	0	NA
	petN	0.0427	0	0		0	0	NA
	Average	0.06385	0.00458333	0.0717828		0.00103333	0.000233333	0.225806
Photosystem I	psaA	0.0669	0.0017	0.0254111		0.0114	0.0012	0.105263
	psaB	0.07	0.0012	0.0171429		0.0079	0.0006	0.0759494
	psaC	0.1882	0	0		0	0	NA
	psaI	0.0723	0.0239	0.330567		0	0	NA
	psaJ	0.0915	0.0101	0.110383		0	0	NA
	Average	0.09778	0.00738	0.0754756		0.00386	0.00036	0.0932642
Photosystem II	psbA	0.0662	0.0012	0.0181269		0	0.0012	NA
	psbB	0.0954	0.0009	0.00943396		0.0054	0	0
	psbC	0.0682	0.0009	0.0131965		0.01	0.0014	0.14
	psbD	0.0535	0	0		0.004	0	0
	psbE	0.0513	0	0		0	0	NA
	psbF	0.0624	0	0		0	0	NA
	psbH	0.053	0	0		0.0349	0	0
	psbI	0.1067	0	0		0.0341	0	0
	psbJ	0.0883	0	0		0	0	NA
	psbK	0.0474	0	0		0	0.0071	NA
	psbL	0.0362	0.0114	0.314917		0	0	NA
	psbM	0.0732	0	0		0	0	NA
	psbN	0.0293	0	0		0	0	NA
	psbT	0	0.0127	NA		0	0	NA
	psbZ	0.041	0.0072	0.17561		0	0	NA
	Average	0.05814	0.00228667	0.0393304		0.00589333	0.000646667	0.109729
Large chain of rubisco	rbcL	0.0794	0.0046	0.0579345		0.0058	0.0037	0.637931
Other genes	clpP	0.0897	0.0159	0.177258		0.0143	0.009	0.629371
	accD	0.0863	0.0226	0.261877		0.0032	0.0033	1.03125
	cemA	0.0378	0.0159	0.420635		0.0068	0	0
	ccsA	0.0542	0.0301	0.555351		0.014	0.0054	0.385714
	matK	0.0873	0.04	0.45819		0.0175	0.0077	0.44
	Average	0.07106	0.0249	0.350408		0.01116	0.00508	0.455197
Unknown functions	ycf1 ssc	0.1156	0.0607	0.525087		0.0148	0.004	0.27027
	ycf2	0.0115	0.0055	0.478261		0	0.0002	NA
	ycf3	0.089	0.0026	0.0292135		0	0	NA
	ycf4	0.0732	0.0071	0.0969945		0.0157	0	0
	Average	0.072325	0.018975	0.262357		0.007625	0.00105	0.137705
