# Supplementary material for: Complete plastid genome of Eriobotrya japonica (Thunb.) Lindl and comparative analysis in Rosaceae
Source: Springerplus. 2016 Nov 29;5(1):2036. doi: 10.1186/s40064-016-3702-3 (PMC5127920; doi:10.1186/s40064-016-3702-3)
Supplement: Supplementary file 5 — Additional file 5: Table S5. Transtions (Ts), Transversions (Tv) and P-distance among E. japonica, P. persica and P. pyrifolia. [file 40064_2016_3702_MOESM5_ESM.xls]

## Sheet: Sheet1
Table S5 Transtions (Ts), Transversions (Tv) and P-distance among E. japonica, P. persica and P. pyrifolia
Gene category	Gene name	P. persica					P. pyrifolia
		Ts	Tv	P-distance	Ts/Tv		Ts	Tv	P-distance	Ts/Tv
small subunit of ribosome	rps2	3	3	0.00843882	1		1	0	0.00140647	NA
	rps3	12	10	0.0334855	1.2		3	0	0.00456621	NA
	rps4	15	5	0.0330033	3		1	1	0.00330033	1
	rps7	1	0	0.00213675	NA		0	0	0	NA
	rps8	10	4	0.0345679	2.5		0	1	0.00246914	0
	rps11	12	5	0.0407674	2.4		0	0	0	NA
	rps12	1	0	0.00266667	NA		1	0	0.00266667	NA
	rps14	2	2	0.0132013	1		1	0	0.00330033	NA
	rps15	5	1	0.021978	5		0	0	0	NA
	rps16	7	0	0.0262172	NA		0	0	0	NA
	rps18	18	8	0.0833333	2.25		0	0	0	NA
	rps19	5	0	0.0179211	NA		0	0	0	NA
	sum	91	38	0.0254287	2.39474		7	2	0.0017741	3.5
large subunit of ribosome	rpl2	2	1	0.00363636	2		0	0	0	NA
	rpl14	10	3	0.0352304	3.33333		1	0	0.00271003	NA
	rpl16	6	3	0.0220588	2		1	0	0.00245098	NA
	rpl20	4	5	0.0254237	0.8		1	2	0.00847458	0.5
	rpl22	15	13	0.0658824	1.15385		1	2	0.00705882	0.5
	rpl23	1	3	0.0141844	0.333333		0	1	0.0035461	0
	rpl32	2	3	0.0314465	0.666667		1	2	0.0188679	0.5
	rpl33	3	2	0.0248756	1.5		0	0	0	NA
	rpl36	3	1	0.0350877	3		1	0	0.00877193	NA
	sum	46	34	0.0255021	1.35294		6	7	0.00414409	0.857143
RNA polymerase subunits	rpoA	17	13	0.0298507	1.30769		1	1	0.00199005	1
	rpoB	48	18	0.02058	2.66667		8	1	0.00280636	8
	rpoC1	35	9	0.0214112	3.88889		4	0	0.00194647	NA
	rpoC2	71	49	0.0291121	1.44898		7	10	0.00412421	0.7
	sum	171	89	0.0250265	1.92135		20	12	0.00308018	1.66667
ATP synthase gene	atpA	22	15	0.0242782	1.46667		2	2	0.00262467	1
	atpB	16	5	0.0141988	3.2		4	3	0.00473293	1.33333
	atpE	8	2	0.0248756	4		1	0	0.00248756	NA
	atpF	11	3	0.0252252	3.66667		1	1	0.0036036	1
	atpH	5	1	0.0243902	5		0	2	0.00813008	0
	atpI	10	5	0.0201613	2		1	0	0.00134409	NA
	sum	72	31	0.0208081	2.32258		9	8	0.00343434	1.125
NADH dehydrogenase	ndhA	21	12	0.0302198	1.75		2	2	0.003663	1
	ndhB	3	0	0.00195695	NA		0	1	0.000652316	0
	ndhC	0	2	0.00550964	0		0	1	0.00275482	0
	ndhD	23	15	0.0252828	1.53333		2	4	0.00399202	0.5
	ndhE	8	0	0.0261438	NA		0	0	0	NA
	ndhF	75	55	0.0576241	1.36364		6	7	0.00576241	0.857143
	ndhG	11	2	0.0244821	5.5		0	1	0.00188324	0
	ndhH	20	9	0.0245347	2.22222		1	0	0.000846024	NA
	ndhI	8	2	0.0199601	4		0	0	0	NA
	ndhJ	9	1	0.0209644	9		0	0	0	NA
	ndhK	16	3	0.0279001	5.33333		1	0	0.00146843	NA
	sum	194	101	0.0282974	1.92079		12	16	0.00268585	0.75
Cytochrome b/f complex	petA	6	9	0.0155763	0.666667		0	1	0.00103842	0
	petB	9	3	0.0185185	3		0	1	0.00154321	0
	petD	7	0	0.0144928	NA		0	0	0	NA
	petG	2	1	0.0263158	2		0	0	0	NA
	petL	1	2	0.03125	0.5		0	0	0	NA
	petN	1	0	0.0111111	NA		0	0	0	NA
	sum	26	15	0.0171261	1.73333		0	2	0.000835422	0
Photosystem I	psaA	25	12	0.0164298	2.08333		3	5	0.0035524	0.6
	psaB	25	11	0.0163265	2.27273		3	2	0.00226757	1.5
	psaC	9	1	0.0406504	9		0	0	0	NA
	psaI	3	1	0.0350877	3		0	0	0	NA
	psaJ	4	0	0.0296296	NA		0	0	0	NA
	sum	66	25	0.0183764	2.64		6	7	0.0026252	0.857143
Photosystem II	psbA	16	1	0.0160075	16		1	0	0.00094162	NA
	psbB	23	11	0.0222659	2.09091		1	1	0.00130976	1
	psbC	19	5	0.0168776	3.8		4	1	0.00351617	4
	psbD	9	4	0.0122411	2.25		0	1	0.00094162	0
	psbE	1	2	0.0119048	0.5		0	0	0	NA
	psbF	2	0	0.0166667	NA		0	0	0	NA
	psbH	1	2	0.0133333	0.5		2	0	0.00888889	NA
	psbI	2	1	0.027027	2		1	0	0.00900901	NA
	psbJ	1	2	0.0243902	0.5		0	0	0	NA
	psbK	1	1	0.0107527	1		0	1	0.00537634	0
	psbL	2	0	0.0246914	NA		0	0	0	NA
	psbM	2	0	0.0190476	NA		0	0	0	NA
	psbN	1	0	0.00757576	NA		0	0	0	NA
	psbT	0	1	0.00925926	0		0	0	0	NA
	psbZ	2	1	0.015873	2		0	0	0	NA
	sum	82	31	0.0168531	2.64516		9	4	0.00193885	2.25
Large chain of rubisco	rbcL	18	13	0.0217087	1.38462		1	5	0.00420168	0.2
Other genes	clpP	12	7	0.0323129	1.71429		3	3	0.0102041	1
	accD	38	13	0.0333988	2.92308		3	2	0.00327439	1.5
	cemA	7	7	0.0202899	1		1	0	0.00144928	NA
	ccsA	18	15	0.0341615	1.2		5	2	0.00724638	2.5
	matK	39	35	0.0488449	1.11429		8	7	0.00990099	1.14286
	sum	114	77	0.0361332	1.48052		20	14	0.00643208	1.42857
Unknown functions	ycf1	183	202	0.0683351	0.905941		19	16	0.00621228	1.1875
	ycf2 IR	28	18	0.00672023	1.55556		1	0	0.000146092	NA
	ycf3	7	4	0.0216963	1.75		0	0	0	NA
	ycf4	8	4	0.0216216	2		1	1	0.0036036	1
	sum	226	228	0.0335278	0.991228		21	17	0.00280629	1.23529
